# Supplementary material for: Curing and Molecular Dynamics Simulation of MXene/Phenolic Epoxy Composites with Different Amine Curing Agent Systems
Source: Nanomaterials (Basel). 2022 Jun 30;12(13):2249. doi: 10.3390/nano12132249 (PMC9268527; doi:10.3390/nano12132249)
Supplement: Supplementary file 1 [file nanomaterials-12-02249-s001.zip]

Archive with 1 entries (1 files):
- nanomaterials-1753373-supplementary.pdf
